# Supplementary material for: Neighbor Relatedness Contributes to Improvement in Grain Yields in Rice Cultivar Mixtures
Source: Plants (Basel). 2025 Aug 2;14(15):2385. doi: 10.3390/plants14152385 (PMC12349112; doi:10.3390/plants14152385)
Supplement: Supplementary file 1 [file plants-14-02385-s001.zip]

Archive with 1 entries (1 files):
- plants-3732392-supplementary.pdf
